# Supplementary material for: CA9 transcriptional expression determines prognosis and tumour grade in tongue squamous cell carcinoma patients
Source: J Cell Mol Med. 2020 Apr 16;24(10):5832–41. doi: 10.1111/jcmm.15252 (PMC7214172; doi:10.1111/jcmm.15252)
Supplement: Supplementary file 2 — Table S1 [file JCMM-24-5832-s002.xlsx]

## Sheet: supplemental data Table 1
Mixture	B cells naive	B cells memory	Plasma cells	T cells CD8	T cells CD4 naive	T cells CD4 memory resting	T cells CD4 memory activated	T cells follicular helper	T cells regulatory (Tregs)	T cells gamma delta	NK cells resting	NK cells activated	Monocytes	Macrophages M0	Macrophages M1	Macrophages M2	Dendritic cells resting	Dendritic cells activated	Mast cells resting	Mast cells activated	Eosinophils	Neutrophils	P-value	Correlation	RMSE
TCGA-T2-A6WZ-01A-21R-A34R-07	0	0.00587136	0.220193	0.224197	0	0.024147	0.0430401	0.0449156	0.0147989	0	0	0.0374816	0	0.145658	0.0525815	0.131659	0.0323778	0	0.023079	0	0	0	0	0.335459	0.951358
TCGA-CN-6024-01A-11R-1686-07	0	0	0.00613532	0.0385702	0	0.124567	0	0.0197916	0	0	0	0	0.00682974	0.459805	0.0732088	0.103019	0.0786868	0	0	0.075098	0.0142888	0	0.1	0.11413	1.08635
TCGA-CV-6961-01A-21R-1915-07	0	0	0.00117108	0.0507271	0	0.0976509	0.0647939	0.0257097	0	0	0.0462961	0.00372288	0.02511	0.177893	0.205667	0.0776573	0	0.138671	0	0.0257729	0	0.0591566	0	0.358925	0.949269
TCGA-CV-5439-01A-01R-1686-07	0.0374639	0	0.018527	0.187344	0	0.090712	0.137999	0.0478488	0.0079901	0	0	0.014033	0.0017523	0.0759902	0.176629	0.0561764	0.100441	0	0.0432842	0	0	0.00380843	0.03	0.218155	1.00163
TCGA-BA-A6DG-01A-21R-A30B-07	0.0118541	0	0.00234492	0.0597027	0	0.20935	0.0137374	0	0	0	0.0448246	0	0	0.480017	0.033917	0.0838484	0.0106143	0.00456166	0	0.0130897	0	0.032138	0	0.508322	0.861816
TCGA-CR-6493-01A-11R-1873-07	0.00454107	0	0.0400005	0.0292308	0	0.157075	0.0722455	0.00230008	0	0	0.045009	0.00557757	0	0.2864	0.0978136	0.0921346	0.00105641	0.0830815	0	0.064319	0	0.0192154	0.03	0.199632	1.01402
TCGA-CV-6934-01A-11R-1915-07	0.00917178	0	0.00304751	0.18016	0	0.163846	0.0523205	0	0.0259945	0	0.0262861	0.00140089	0	0.265037	0.137726	0.110691	0.00770612	0.000214261	0.0163988	0	0	0	0	0.528642	0.849303
TCGA-CN-5370-01A-01R-2016-07	0.0446765	0	0.00641931	0.0394785	0	0.197395	0.0564862	0.014037	0	0	0.0299743	0	0.000545227	0.1586	0.118415	0.278616	0.0141383	0	0	0.0329527	0	0.00826608	0	0.358419	0.936565
TCGA-CN-A642-01A-12R-A30B-07	0.00096035	0	0.000824242	0.23052	0	0.0780408	0.200972	0.012122	0.0063643	0	0.0481223	0.0010842	0.00541795	0	0.156714	0.0975755	0.110779	0	0.050503	0	0	0	0	0.410976	0.911878
TCGA-C9-A47Z-01A-11R-A24H-07	0.00683799	0	0.00719491	0.0994136	0	0.160982	0.062336	0.0254702	0	0	0.0331701	0.000628627	0	0.35171	0.102284	0.0839053	0	0.0197613	0	0.0384408	0.000637891	0.00722797	0.1	0.116433	1.06017
TCGA-CV-6436-01A-11R-1686-07	0	0	0.00919165	0.343046	0	0	0.200402	0.0186135	0.0170509	0	0.0610807	0	0.00386521	0.0275127	0.140144	0.150133	0.000372896	0	0.0281489	0	0	0.000438178	0.01	0.306536	0.967996
TCGA-BB-4224-01A-01R-1436-07	0	0.0017341	0	0.029597	0	0.0774672	0.0106419	0.0382314	0	0	0	0.0294658	0	0.303913	0.0817527	0.0144363	0.338341	0	0.0595073	0	0	0.0149124	0.02	0.247872	0.997693
TCGA-CN-A498-01A-11R-A24H-07	0.0150161	0	0.167039	0.117031	0	0.0935625	0.0476033	0.101845	0	0	0.00123427	0.0181954	0.00314778	0.11612	0.102696	0.0474622	0.0807063	0.0559006	0.0324402	0	0	0	0	0.34123	0.94433
TCGA-BA-6873-01A-11R-1873-07	0.00222208	0	0.019874	0.130902	0	0.211266	0.103623	0.000225775	0	0	0.0186035	0.031237	0	0.142637	0.133229	0.108212	0.0318439	0.0137437	0	0.0523814	0	0	0	0.431033	0.901795
TCGA-CQ-5329-01A-01R-1686-07	0.00950256	0	0.00368014	0.00309661	0	0.211353	0.0456868	0.0263564	0	0	0.00760589	0.0254215	0	0.274507	0.145007	0.166096	0.017907	0	0.0583492	0	0	0.00543187	0	0.31183	0.962797
TCGA-BA-4077-01B-01R-1436-07	0.0380299	0	0.0178229	0.0921285	0	0.195097	0.0218969	0.0296528	0.0165415	0	0.0286808	0.0227416	0	0.083349	0.223344	0.0943436	0.073143	0.0277171	0.0290824	0	0.00237945	0.00404894	0	0.446853	0.895186
TCGA-QK-AA3K-01A-11R-A39I-07	0.0145617	0	0.0272696	0.241777	0	0.136132	0.0421944	0.0203637	0	0	0.000828148	0	0	0.268393	0.0360235	0.151551	0.00545133	0	0	0.052352	0	0.00310324	0.03	0.196995	1.01592
TCGA-CV-6945-01A-11R-1915-07	0.00143315	0	0.00939143	0.0401268	0	0.186958	0.0397875	0	0	0	0.0180218	0	0	0.502944	0.0119703	0.0612579	0.00345901	0.121385	0.00326575	0	0	0	0.1	0.125686	1.08254
TCGA-CV-6950-01A-11R-1915-07	0.0124987	0	0.00258827	0.00218129	0	0.172963	0.00110281	0.00210864	0	0	0.0121455	0.0245866	0	0.446787	0.0926512	0.181425	0.0111803	0	0	0.0311595	0	0.00662165	0	0.449683	0.899399
TCGA-UP-A6WW-01A-12R-A34R-07	0.0707833	0	0.0183758	0.0924917	0	0.174516	0.0151263	0.0415	0.0705179	0	0	0.0205126	0	0.270488	0.0534074	0.0686678	0.072098	0.0100933	0.0187478	0	0	0.00267456	0.07	0.154949	1.02803
TCGA-CV-5979-01A-11R-1686-07	0	0.0223402	0	0.0999507	0	0.162807	0	0	0	0	0	0.0272945	0.00930949	0.206142	0.102315	0.175948	0.0967039	0.0555534	0	0.0381889	0	0.0034471	0.02	0.237883	0.994806
TCGA-CV-6956-01A-21R-2016-07	0	0.00463921	0.00309794	0	0	0.020597	0.00535962	0.0555484	0.0198811	0	0	0.0403781	0	0.713324	0.0646426	0.0334082	0	0.012501	0.0266224	0	0	0	0.04	0.186945	1.10361
TCGA-CV-6941-01A-11R-1915-07	0.0123932	0	0.0290677	0.0363081	0	0.268985	0.0244064	0	0.00875947	0	0.0697818	0	0	0.170206	0.105462	0.186947	0.0264533	0.0285954	0.0109048	0.0176012	0	0.00412816	0.08	0.14543	1.03028
TCGA-CV-6003-01A-11R-1686-07	0	0	0.00983691	0.0482471	0	0.213184	0.00743205	0	0	0	0.0411611	0.0148953	0	0.331089	0.138766	0.067608	0.0332184	0.0658326	0	0.0287295	0	0	0	0.504706	0.862523
TCGA-CV-7255-01A-11R-2016-07	0.0507171	0	0.0168139	0.000595044	0	0.145856	0.0122847	0	0.00141844	0	0.0193501	0	0	0.649112	0.0297208	0.058077	0	0	0	0.0126657	0.00338879	0	0	0.683082	0.732127
TCGA-CV-5973-01A-11R-1686-07	0	0	0.00512058	0.00612555	0	0.136946	0	0.0376664	0.0649047	0	0.0322634	0	0	0.442382	0.0333532	0.123565	0.00376786	0.0205074	0	0.0800724	0	0.013326	0.27	0.0537722	1.10844
TCGA-P3-A5QA-01A-11R-A28V-07	0.0199523	0	0.0172298	0.0175054	0	0.13407	0	0.00273842	0	0	0	0.0442756	0	0.494744	0.0814697	0	0.0179387	0	0	0.165869	0.00420767	0	0	0.410489	0.926798
TCGA-HD-A6HZ-01A-12R-A31N-07	0.070688	0	0.0115263	0.0448428	0	0.232779	0.0396273	0.0329289	0	0	0.0320435	0	0	0.213584	0.0903149	0.110393	0.0157688	0.0771201	0.0043824	0.00997563	0	0.0140255	0.03	0.200181	1.00718
TCGA-BA-4074-01A-01R-1436-07	0.0368902	0	0.0118028	0.00870673	0	0.272751	0.00213081	0	0	0	0.00444319	0	0	0.211205	0.0697885	0.12648	0.0433949	0.0689259	0	0.116164	0.00509694	0.0222203	0.02	0.258046	0.983126
TCGA-CR-7390-01A-11R-2016-07	0.023749	0	0.00685182	0.0118546	0	0.15348	0	0	0	0	0.0586384	0	0	0.478662	0.00207749	0.01517	0	0.0217844	0	0.108262	0.0011833	0.118287	0.02	0.247441	1.0188
TCGA-BA-4075-01A-01R-1436-07	0	0	0.0059543	0.00310444	0.0170239	0.202392	0	0	0	0	0.0849855	0	0.00169247	0.215168	0.00415822	0.140485	0.0306013	0.00812566	0	0.168985	0.0358482	0.0814764	0.1	0.129869	1.04643
TCGA-CV-5977-01A-11R-1686-07	0	0	0.0160939	0.0276646	0	0.252341	0	0	0	0	0.0303458	0.046997	0	0.250782	0.238476	0.049907	0.0129423	0.0168668	0	0.0575837	0	0	0	0.347118	0.958627
TCGA-IQ-A61H-01A-11R-A30B-07	0.032608	0	0.0294402	0.0756232	0	0.0310576	0.00793757	0.0303503	0.00910101	0	0	0.0118011	0	0.375844	0.203378	0.0716548	0.054006	0	0.0671982	0	0	0	0.04	0.184779	1.04321
TCGA-F7-A61S-01A-11R-A28V-07	0.0946189	0	0.0134413	0.152998	0	0.161043	0.104512	0.0297359	0	0	0.0525914	0.00392227	0	0.0964663	0.107715	0.110623	0.0141375	0.0341594	0.0193803	0	0	0.00465645	0	0.337851	0.944899
TCGA-CV-A6JO-01B-11R-A34R-07	0.00660346	0	0.00108661	0.230591	0	0.105748	0.0776205	0.049628	0.00692572	0	0.0765117	0.0022397	0.00305926	0.087888	0.193814	0.103227	0.0217597	0.00167575	0	0.0316223	0	0	0.01	0.282266	0.984764
TCGA-CV-7103-01A-21R-2016-07	0.0169198	0	0.00227299	0.0124734	0	0.13982	0	0.0418014	0.0557102	0	0	0.0160405	0	0.359518	0.0432151	0.114835	0.0946756	0.0331458	0.0695721	0	0	0	0	0.40043	0.919221
TCGA-BB-4228-01A-01R-1436-07	0.0129551	0	0.00340032	0.142616	0	0.15551	0.0115303	0.0744647	0.0104819	0	0	0.0182679	0	0.272419	0.12614	0.049288	0.0763554	0	0.04382	0	0.00275182	0	0.16	0.0788493	1.0684
TCGA-IQ-A61E-01A-22R-A30B-07	0.000245276	0	0.0123325	0.1248	0	0.0878044	0.193481	0.00139473	0	0	0.0583682	0	0	0.238021	0.0746344	0.0771587	0.0187343	0.0250084	0	0.0880168	0	0	0.01	0.285026	0.970732
TCGA-IQ-A6SG-01A-12R-A34R-07	0	0	0.00561947	0.0259867	0	0.10002	0.000863126	0.0290091	0.00348431	0	0.0154341	0.00536255	0	0.415383	0	0.111503	0	0.0816348	0	0.198028	0	0.00767229	0.04	0.183654	1.053
TCGA-CQ-6219-01A-11R-1915-07	0.00547923	0	0.0125106	0.160837	0	0.0552254	0.158935	0.0279584	0	0	0.0177268	0.00700385	0.0117348	0.13266	0.162869	0.0945348	0.0517798	0	0.100745	0	0	0	0	0.387452	0.922013
TCGA-CV-7238-01A-11R-2016-07	0.107404	0	0.0493402	0.118181	0	0.183275	0	0.0323395	0.0150155	0.00191611	0	0.0453331	0	0.200132	0.118711	0.0652539	0.0130027	0	0.0481145	0	0	0.0019814	0.01	0.296973	0.965198
TCGA-CV-7104-01A-11R-2016-07	0.0105226	0	0.00107663	0.0308259	0	0.250178	0	0.0295698	0	0	0.0332828	0.0333315	0	0.237166	0.047235	0.160464	0.0417043	0.0726097	0.0404065	0	0	0.0116285	0.01	0.289208	0.96895
TCGA-CQ-5333-01A-01R-2403-07	0	0.00238297	0.00116202	0.12249	0	0.0727088	0.0694029	0.0432265	0.0725855	0	0.0440961	0	0.020575	0.112631	0.154762	0.199461	0.0551743	0	0.0293424	0	0	0	0	0.382254	0.925289
TCGA-CV-7438-01A-21R-2132-07	0	0	0.0534532	0.0195113	0	0.215267	0.0194799	0.0516682	0.0124975	0	0.015232	0.0173664	0	0.264081	0.189234	0.0698384	0.0442754	0.0220153	0	0.00608026	0	0	0.02	0.243995	1.00134
TCGA-CR-6488-01A-12R-2081-07	0.0120194	0	0.00196948	0.0344674	0	0.089148	0.0163801	0.0291792	0.0271673	0	0	0.0161126	0	0.542711	0.0288653	0.11974	0.0336085	0	0.0465209	0	0	0.00211026	0.01	0.3014	0.994395
TCGA-BB-A6UO-01A-12R-A34R-07	0	0	0.00971249	0	0	0.235372	0.0485871	0	0.0111435	0	0.0524036	0.0233427	0	0.362455	0.0691134	0.120849	0.007433	0.00164873	0	0.0486644	0.000298502	0.00897577	0	0.479632	0.877096
TCGA-CN-6998-01A-23R-2016-07	0	0	0.0051281	0.0823011	0	0.171518	0.083245	0	0	0	0.0787014	0	0	0.284205	0.134824	0.0894147	0.0268281	0.0360695	0	0.00656373	0	0.00120172	0.05	0.175226	1.03033
TCGA-CV-6959-01A-11R-1915-07	0.0480409	0	0.0493205	0.0344435	0	0.137142	0.0720182	0	0	0	0.0338439	0.00279346	0	0.2912	0.102407	0.0808789	0.00673253	0.0442056	0	0.0746268	0	0.0223462	0.01	0.276086	0.976875
TCGA-D6-6825-01A-21R-1915-07	0.0254973	0	0.012191	0.117322	0	0.168788	0.0974814	0.0736027	0	0	0.0153644	0.0100484	0	0.104104	0.0952943	0.147369	0.0343862	0.028657	0.0479668	0	0	0.0219271	0	0.350624	0.937729
TCGA-CV-A6JT-01A-11R-A31N-07	0.00534111	0.000532572	0	0.152978	0	0.0144261	0	0.0282369	0.054566	0	0	0.091739	0.00243037	0.147307	0.066628	0.110065	0.236289	0	0.0809904	0	0.000632244	0.00783913	0	0.424851	0.904507
TCGA-F7-A61V-01A-11R-A28V-07	0.0193859	0	0.0848305	0.117379	0	0.0703136	0.118942	0.0625265	0.0258641	0	0	0.03067	0	0.105353	0.129404	0.0443316	0.142607	0	0.0483936	0	0	0	0.03	0.205993	0.998212
TCGA-BA-6871-01A-11R-1873-07	0.046289	0	0.0317119	0.152873	0	0.198926	0.155727	0.0174249	0.00258069	0	0.0805607	0	0.0117646	0.110373	0.0836653	0.0361024	0	0.0224782	0	0.033627	0	0.0158971	0.02	0.257778	0.983324
TCGA-CV-5970-01A-11R-1686-07	0.0373824	0	0.0977278	0.0747564	0	0.110554	0	0	0	0	0.000128804	0	0.00580041	0.285572	0.07812	0.117327	0.0601526	0.0824386	0	0.0238253	0	0.026214	0.03	0.223478	1.00386
TCGA-CN-4737-01A-01R-1436-07	0.00431	0.00467287	0.000732727	0.0233693	0	0.0739013	0	0.0418945	0.00810052	0	0.0516977	0.0189929	0	0.575571	0	0.0820727	0.0269735	0.0580761	0.0296352	0	0	0	0	0.483462	0.883338
TCGA-DQ-5631-01A-01R-1873-07	0	0.00622367	0.0622856	0.00906496	0	0.130135	0.0162995	0.0441674	0.00424273	0	0.0301023	0	0	0.338767	0.0165042	0.116466	0.148741	0.0399029	0.0370968	0	0	0	0.07	0.149858	1.03766
TCGA-CN-4725-01A-01R-1436-07	0.00440747	0	0.00706238	0.0404565	0	0.179376	0	0	0.00904449	0	0.0511519	0	0.0105438	0.283817	0.0396161	0.128574	0.0529928	0.107273	0	0.0707744	0	0.0149102	0.1	0.122496	1.04935
TCGA-CR-7372-01A-11R-2016-07	0.142281	0	0.0399676	0.0969237	0	0.168987	0.000880743	0.0282923	0	0	0	0	0.0316505	0.234979	0	0.104493	0	0.0785461	0.00764713	0.0577054	0	0.00764638	0.01	0.296555	0.963814
TCGA-CQ-6229-01A-11R-1915-07	0.0475275	0	0.00575337	0.1492	0	0.095641	0.059948	0.0179863	0.00349287	0	0.0144647	0.0418424	0.00783321	0.149198	0.169273	0.0765124	0.0566066	0.0398656	0.0619618	0	0	0.00289255	0	0.360916	0.936457
TCGA-CV-6433-01A-11R-1686-07	0.0170468	0	0.00448703	0.439169	0	0.0620849	0.167641	0.0590597	0.00449393	0	0	0	0	0.0879448	0.0333622	0.0767703	0.00156019	0.0390893	0.00656751	0.000723982	0	0	0.11	0.0944015	1.07969
TCGA-CR-6477-01A-11R-1873-07	0.00978585	0	0.055822	0.0234721	0	0.255803	0.0420474	0	0.00132345	0	0.0310194	0	0.00208284	0.25794	0.0076298	0.0574636	0.0835723	0.161374	0.0106649	0	0	0	0.03	0.209477	1.00429
TCGA-CQ-6224-01A-11R-1915-07	0.00450687	0	0	0.0313125	0	0.264072	0.00138778	0.00327985	0.0320978	0	0.0248264	0.00251873	0	0.226967	0.109297	0.106946	0.150283	0.00544213	0.0370631	0	0	0	0	0.406341	0.914081
TCGA-CV-6933-01A-11R-1915-07	0.0124548	0	0.0018902	0.00627555	0	0.0838959	0	3.23622e-05	0.00231466	0	0.0212641	0	0	0.760257	0.00989385	0.0561472	0.00223774	0.0379808	0.00535544	0	0	0	0	0.804858	0.599284
TCGA-CV-6943-01A-11R-1915-07	0.0408549	0	0.0524034	0.314461	0	0.0451004	0.0481513	0.051629	0.0396015	0	0	0.0194903	0.00603817	0.0307944	0.187855	0.0787213	0.0103007	0	0.0745985	0	0	0	0.01	0.27825	0.984228
TCGA-CN-5367-01A-01R-1436-07	0.0058715	0	0.00282445	0.0105946	0	0.221516	0	0.00376133	0	0	0.030371	0	0	0.238214	0.104246	0.0503056	0.325486	0	0.00680814	0	0	0	0	0.465815	0.884498
TCGA-KU-A6H8-01A-21R-A34R-07	0.0286485	0	0.0257762	0.341695	0	0.0193787	0.0696943	0.10891	0	0	0	0.0827581	0.00423256	0	0.0827155	0.116806	0.0908168	0	0.0285685	0	0	0	0.05	0.170459	1.03238
TCGA-CQ-6218-01A-11R-1915-07	0.0430372	0	0.0534495	0.0494617	0	0.249447	0.0631582	0.0119795	0	0	0.0238322	0	0	0.200021	0.0814548	0.145869	0.00674234	0.0228947	0.0351737	0.000625475	0	0.0128541	0.02	0.265978	0.974989
TCGA-CN-A6UY-01A-12R-A34R-07	0.0142252	0	0.00370719	0.371178	0	0.0629463	0.117192	0.032817	0.0251212	0	0.0100924	0.0754077	0	0.144659	0.0132085	0.0396538	0.0148334	0.0205319	0.0501459	0	0	0.00428	0.1	0.119979	1.06467
TCGA-CN-6996-01A-11R-1915-07	0.00747939	0	0.0331866	0.0183371	0	0.289803	0.069472	0	0.00604523	0	0.0682144	0	0	0.139305	0.120642	0.133188	0.0123444	0.0343337	0.0666216	0	0	0.00102848	0.02	0.244668	0.984969
TCGA-CQ-6222-01A-11R-1915-07	0	3.05646e-05	0.000815279	0.139988	0	0.043335	0.0114624	0.0290304	0.0476429	0	0	0.0223124	0	0.384896	0.103444	0.104971	0.0554161	0.00814766	0.0455191	0	0	0.00298809	0	0.551587	0.834888
TCGA-DQ-7592-01A-11R-2081-07	0.0208031	0	0.00551199	0.0147254	0	0.190366	0.0569485	0.0147935	0	0	0.0290523	0.0768551	0	0.295591	0.112634	0.0684714	0.011362	0.00621829	0.0835999	0	0	0.0130672	0	0.463602	0.88534
TCGA-CV-6952-01A-11R-1915-07	0.0514086	0	0.038532	0.120119	0	0.192904	0.0680045	0.0337325	0	0	0.0189913	0.0059667	0	0.163132	0.10327	0.113723	0.0139831	0.0607863	0	0.00779958	0	0.00764815	0	0.324314	0.951558
TCGA-D6-A4ZB-01A-11R-A24Z-07	0	0.0139466	0.110941	0.0638732	0	0.0686076	0.0729519	0.00864787	0.00621979	0	0.00540182	0.0132701	0	0.459889	0.0435965	0.0713583	0.0225386	0	0	0.0123808	0	0.0263768	0.06	0.16133	1.05081
TCGA-CV-6954-01A-11R-1915-07	0.00688694	0	0.0028761	0.0974771	0	0.0689919	0.0300547	0.0588291	0.0285356	0	0	0.0113901	0.00291221	0.095293	0.306689	0.0767362	0.115555	0.00456174	0.0813247	0	0.00410285	0.00778408	0	0.492455	0.872318
TCGA-CQ-5330-01A-01R-1686-07	0.0332053	0	0.00296218	0.0626374	0	0.209709	0.0659631	0.00818178	0	0	0.0209396	0.0239584	0	0.115071	0.15853	0.207379	0.028518	0	0.0560902	0	0	0.00685505	0	0.429849	0.902125
TCGA-D6-6823-01A-11R-1915-07	0.0412169	0	0.0793568	0.021123	0	0.06776	0.062464	0.0286659	0.0103101	0	0	0.0193101	0	0.322278	0.107489	0.0915727	0	0.0250832	0	0.0411513	0	0.0822194	0.02	0.250275	0.993996
TCGA-CR-7397-01A-11R-2016-07	0.0123011	0	0.000967051	0.0859158	0	0.206337	0.0166952	0.0373624	0.0170898	0	0	0	0	0.264375	0.142539	0.105456	0.0503003	0	0.0407616	0.0198988	0	0	0	0.56784	0.828135
TCGA-H7-A6C4-01A-11R-A30B-07	0.10474	0	0.113436	0.0855638	0	0.0814316	0.0415125	0.00822639	0	0	0	0.0198337	0	0.145397	0.0873362	0.0631077	0.105947	0.0873029	0.00912979	0.0324375	0	0.0145981	0	0.364368	0.932709
TCGA-MT-A51X-01A-11R-A266-07	0.00974958	0	0.00439708	0.0557543	0	0.166873	0.0300287	0.0110443	0.00992352	0	0	0.0419993	0	0.387751	0.0776057	0.0378968	0.102024	0	0.058786	0	0	0.00616711	0.08	0.14118	1.04677
TCGA-DQ-5625-01A-01R-1873-07	0.00482551	0	0.00222888	0.308342	0	0.0206075	0.0716997	0.071969	0.00983439	0	0.0559855	0.0380789	0.0104153	0.0517911	0.121668	0.083935	0.0912637	0.0040422	0.0533136	0	0	0	0.01	0.291402	0.972501
TCGA-CQ-5325-01A-01R-1686-07	0.055732	0	0.00652393	0.234635	0	0.044461	0.132833	0	0.00997507	0	0.0301434	0	0	0.0963636	0.121976	0.135147	0.0263333	0.0189224	0.0803508	0	0	0.00660406	0.1	0.121961	1.03441
TCGA-CV-6951-01A-11R-1915-07	0.0381759	0	0.0147944	0.0539354	0	0.231429	0.0380669	0.0514512	0.0280029	0	0	0.0373375	0.00311158	0.0577242	0.0526731	0.110182	0.180593	0.00461691	0.0979061	0	0	0	0.11	0.109201	1.0318
TCGA-CV-A45P-01A-11R-A24H-07	0.00412268	0	0.0174604	0.10386	0	0.0986852	0.0722465	0.07626	0.00524733	0	0.0307346	0.00568106	0	0.329611	0.0594104	0.0361361	0.0290641	0.0659685	0	0.0474151	0	0.0180968	0.08	0.140207	1.04087
TCGA-CX-7085-01A-21R-2016-07	0.0324041	0	0.00991988	0.0731338	0	0.237832	0.10252	0.0186667	0.0214882	0	0.0431415	0	0	0.166405	0.137905	0.0722011	0.0105582	0	0.0298359	0	0	0.043989	0.17	0.0748537	1.06166
TCGA-HD-8634-01A-11R-2403-07	0.0293752	0	0.00509623	0.0701299	0	0.138992	0.0486635	0.0309067	0.0257322	0	0.025374	0.0163112	0	0.22671	0.159086	0.0902245	0.0382773	0.0702136	0	0.0181589	0	0.00674833	0.02	0.242565	0.997688
TCGA-F7-A50J-01A-21R-A28V-07	0.0220726	0	0	0.163617	0	0.113231	0.0454682	0.0416055	0	0	0	0.0197649	0	0.254379	0.149046	0.0709897	0.0341048	0.0409615	0	0.0388826	0	0.00587686	0.03	0.200165	1.01899
TCGA-HD-7831-01A-11R-2132-07	0.00668887	0.00459886	0.0107924	0.0486986	0	0.27409	0.0191898	0.0177043	0	0	0	0	0	0.302422	0.00706945	0.164266	0.0671843	0.0125712	0	0.0647237	0	0	0.11	0.107332	1.05982
TCGA-CR-7392-01A-11R-2016-07	0.0134698	0	0.0671014	0.100309	0	0.242275	0.0483872	0.0319497	0.0144904	0	0.0592292	0	0	0.221003	0.070341	0.0534378	0.00418831	0.0267293	0.0368414	0	0	0.010248	0.07	0.146439	1.03003
TCGA-CQ-7072-01A-21R-A30B-07	0	0	0.00144734	0.0158952	0	0.109748	0	0.0206727	0.0353551	0	0.0248547	0	0	0.39638	0	0.160398	0.10839	0.126859	0	0	0	0	0	0.635108	0.779074
TCGA-CR-7401-01A-11R-2016-07	0	0.0422016	0	0.0404949	0	0.203344	0.00680011	0.00907241	0.00681508	0	0	0.00704976	0.00952794	0.102117	0.104162	0.072411	0.0961497	0.129164	0.156976	0	0	0.0137145	0	0.362133	0.933093
TCGA-BA-A6DE-01A-22R-A31N-07	0.0909837	0	0.0758742	0.0802093	0	0.19551	0.0942583	0.0199606	0	0	0.00072366	0.0383314	0	0.17669	0.109155	0.0448172	0.0264951	0.0141293	0	0.00449324	0.0235503	0.00481916	0.04	0.180458	1.01427
TCGA-P3-A5QE-01A-11R-A28V-07	0.0369543	0	0	0.195691	0	0.211311	0.0472298	0.065249	0.0874453	0	0	0	0	0.082498	0.251195	0.00120195	0.00579805	0.0154272	0	0	0	0	0	0.387105	0.942906
TCGA-BA-7269-01A-11R-2016-07	0.0867046	0	0.0470665	0.0797374	0	0.182892	0.00709792	0.0155197	0.0186687	0	0	0.0249387	0.002405	0.307657	0.0495921	0.144601	0.022453	0	0.0057229	2.20648e-05	0	0.00492143	0	0.470111	0.882097
TCGA-BA-A6DB-01A-11R-A30B-07	0.106183	0	0.0118728	0.157323	0	0.106974	0.0273786	0.0698336	0.0225778	0.0577728	0	0.0338025	0	0.0976309	0.0789126	0.0758248	0.0635494	0.0026565	0.0831169	0	0	0.00459047	0	0.426146	0.90383
TCGA-CV-5976-01A-11R-1686-07	0.00941597	0	0.00798939	0	0	0.233074	0.000124769	0.00531665	0	0	0.0284496	0.0158367	0	0.360522	0.118079	0.097177	0.0713456	0.0156849	0	0.0369849	0	0	0	0.356055	0.945454
TCGA-IQ-A6SH-01A-12R-A34R-07	0.0131863	0	0.0347467	0.109985	0	0.155833	0.0227583	0.00258744	0.0259343	0	0.0202206	0.0888174	0	0.15298	0.120405	0.156169	0.0245153	0.0592484	0.0123015	0	0	0.000310694	0.02	0.241778	0.993809
TCGA-C9-A480-01A-12R-A24H-07	0	0.0247578	0.00206136	0.0342352	0	0.181031	0	0.0306595	0.00680945	0	0	0.0929918	0	0.339757	0.0389562	0	0.122826	0.112211	0.00671613	0	0	0.00698725	0.01	0.281223	0.97997
TCGA-BB-4225-01A-01R-1436-07	0.115265	0	0.0161694	0.228251	0	0.208473	0.0726135	0.0662025	0.0205592	0	0.00677477	0	0	0.0840863	0.0615192	0.035959	0.0495783	0.0314344	0.00311491	0	0	0	0.04	0.179898	1.02518
TCGA-CV-6939-01A-11R-1915-07	0.16602	0	0.0548587	0.040707	0	0.253536	0.0208555	0.0527225	0	0	0.00340573	0.0169924	0	0.159671	0.085355	0.0685204	0.00212679	0.00109266	0.0719492	0	0	0.00218677	0.01	0.30012	0.961896
TCGA-CQ-5327-01A-01R-1686-07	0.0217391	0	0.00724736	0.247991	0	0.076034	0.103906	0.00413968	0.00525586	0	0.0337181	0.0200061	0.00312299	0.0834638	0.123887	0.157386	0.0345813	0.00398294	0.0672363	0	0	0.0063024	0	0.325703	0.950827
TCGA-D6-6515-01A-21R-1873-07	0	0	0.00160569	0.139547	0	0.101131	0	0.049387	0.0718855	0	0	0.0463505	0.000106616	0.0415382	0.20222	0.0892215	0.203108	0	0.044736	0	0	0.00916233	0	0.350624	0.944457
TCGA-IQ-A61J-01A-11R-A30B-07	0.00530471	0.000207497	0.00384157	0.107839	0	0.122756	0.0495833	0.0302486	0.0329089	0	0	0	0	0.196091	0.0257531	0.0692886	0.27872	0.0271359	0.0488817	0	0	0.00143987	0.01	0.291557	0.965782
TCGA-DQ-5630-01A-01R-1873-07	0	0	0.0234319	0.0558722	0	0.188398	0.0621058	0.032565	0	0.0270432	0.0778388	0.0362367	0	0.12649	0.174417	0.106251	0.0670465	0	0.0223033	0	0	0	0	0.346929	0.944828
TCGA-CV-7446-01A-11R-2232-07	0.0973504	0	0.0157763	0.111198	0	0.154551	0.107575	0.00231897	0.00297748	0	0.0354992	0	0.00129731	0.18499	0.102387	0.10129	0.0736417	0.00563942	0	0.00255661	0	0.000950984	0.04	0.179039	1.01168
TCGA-F7-A61W-01A-11R-A28V-07	0.00066034	0	0.00593434	0.0303601	0	0.207532	0	0	0.0119915	0	0	0.032211	0.0238437	0.333466	0	0.0882485	0.110295	0.0483741	0	0.0843084	0.0227745	0	0.05	0.170923	1.03232
TCGA-WA-A7H4-01A-21R-A34R-07	0.0907614	0	0.0870703	0.00425526	0	0.230813	0	0	0.00780827	0	0	0.0250603	0	0.266729	0.0339275	0.0694779	0.0835227	0.0363586	0.064216	0	0	0	0.01	0.306571	0.958819
TCGA-F7-A50G-01A-11R-A266-07	0.00559403	0	0.00127061	0.143852	0	0.0784343	0.0553833	0.0269982	0.0452666	0	0.0257421	0.0090741	0	0.148187	0.145971	0.111993	0.0941457	0.0379956	0.06416	0	0	0.00593099	0	0.331221	0.948865
TCGA-CN-4733-01A-02R-1873-07	0.00240593	0.00231008	0.0774148	0.169873	0	0.206025	0.0653872	0.0768537	0.0309845	0	0.0328367	0	0.00342062	0.0728324	0.0788547	0.0915925	0.0210612	0.036329	0.0298391	0	0	0.00197929	0.05	0.168195	1.02366
TCGA-CQ-A4CH-01A-11R-A266-07	0.0510585	0	0.00789214	0	0	0.085038	0	0.013879	0	0	0.0353823	0	0	0.59658	0.0259738	0.0621514	0	0.0144643	0	0.0770398	0	0.030541	0	0.654083	0.757063
TCGA-4P-AA8J-01A-11R-A39I-07	0.0815329	0	0.0922246	0.0536036	0	0.216893	0	0	0.0320773	0	0	0.0305444	0	0.246224	0.0893387	0.120444	0.0122705	0	0.0204233	0	0	0.00442305	0.01	0.29668	0.96581
TCGA-CV-A6JU-01A-11R-A31N-07	0	0.0371313	0.00485423	0.0572561	0	0.000987119	0.0317836	0.0762688	0.0868854	0	0	0	0	0.14967	0.10125	0.28252	0.0210289	0.099634	0.0507311	0	0	0	0.02	0.248863	0.987561
TCGA-HD-8224-01A-11R-2403-07	0	0.00156605	9.54385e-05	0.120788	0	0.142695	0.0275773	0.0303029	0	0	0.003288	0.0247003	0.00536308	0.100903	0.0696669	0.220664	0.141748	0.0242309	0.086411	0	0	0	0.1	0.114542	1.03475
TCGA-CV-A6K0-01B-21R-A31N-07	0.0287069	0	0.0013211	0.118853	0	0.108244	0.0694729	0.0517626	0.0625287	0	0	0	0	0.0861495	0.154682	0.155184	0.0721355	0.0468189	0.0434629	0	0	0.000677642	0	0.509413	0.862309
TCGA-DQ-5624-01A-01R-1873-07	0	0.00564657	0.0438339	0.00975755	0	0.21264	0	0.0132005	0.0324644	0	0.0182191	0.00232898	0	0.188347	0.0430504	0.00446788	0.15796	0.18107	0	0.0838712	0	0.00314321	0.08	0.144517	1.03305
TCGA-CQ-A4CE-01A-11R-A266-07	0.0536136	0	0.00624259	0.168935	0	0.113036	0.131543	0.0909261	0	0	0.0394769	0	0.0142815	0.140786	0.112236	0	0.0588619	0.0700618	0	0	0	0	0.1	0.124669	1.04351
TCGA-CN-6016-01A-11R-1686-07	0.00828888	0	0.0028676	0.00573527	0	0.0377157	0.00430773	0.0579268	0.072165	0.0154715	0.0437777	0.0226681	0	0.433812	0.0644861	0.0892713	0.0269823	0.00462846	0.109895	0	0	0	0	0.590029	0.811593
TCGA-CQ-A4CA-01A-11R-A24Z-07	0.0131604	0	0.0064655	0.188684	0	0.0140514	0.0820682	0.0745718	0	0	0.0329969	0.0334127	0.0117401	0.0735951	0.166981	0.135221	0.076798	0.0283677	0.0618856	0	0	0	0	0.361207	0.935723
TCGA-CR-7394-01A-11R-2016-07	0.0426378	0	0.0354994	0.229854	0	0.193162	0.0795433	0.0560808	0.0239278	0	0.0690773	0	0	0.0767657	0.0731733	0.0500515	0.019991	0.0239687	0.00737119	0.00416427	0	0.0147321	0.07	0.149972	1.04039
TCGA-D6-A4Z9-01A-11R-A24Z-07	0.00446808	0	0.00391783	0.051887	0	0.242213	0.0400424	0	0	0	0.00370377	0.0572638	0.00165457	0.215445	0.120415	0.122739	0.0748831	0.0299823	0.00875802	0.0212675	0	0.00135934	0.03	0.208975	1.0085
TCGA-CV-5971-01A-11R-1686-07	0.032997	0	0.0021959	0.113169	0	0.188068	0.0367363	0.0431714	0.0202267	0	0	0.0136091	0	0.129566	0.116876	0.136686	0.0145353	0.0111677	0.132488	0	0	0.00850701	0.02	0.250697	0.98195
TCGA-CV-7180-01A-11R-2016-07	0.0641991	0	0.0393109	0.209318	0	0.188048	0.0673781	0	0	0	0	0.0144038	0.00716682	0.133308	0.0991821	0.0206486	0.102727	0	0	0.0261027	0.0153671	0.01284	0.06	0.157788	1.02364
TCGA-CV-6441-01A-11R-1686-07	0	0.0141783	0	0.0605821	0	0.0572904	0.011162	0.0179126	0	0	0	0.0533789	0.0475761	0.014188	0.165919	0.106145	0	0.319376	0.132291	0	0	0	0	0.36041	0.955705
TCGA-CV-A465-01A-11R-A266-07	0.0317992	0	0.107359	0.0203568	0	0.0727527	0	0.0457104	0	0	0	0.0116303	0	0.349037	0.143838	0.045303	0.10587	0.012439	0.0485877	0	0	0.00531629	0.1	0.115745	1.06253
TCGA-CV-A45T-01A-11R-A24H-07	0.0423661	0.0205981	0.057866	0.147968	0	0.12831	0.0820218	0.0866959	0.0468758	0.00156866	0	0.0126592	0	0.0677574	0.144741	0.107899	0.0131371	0.0220296	6.99629e-06	0.0154112	0	0.00208691	0.02	0.244825	0.991547
TCGA-DQ-7591-01A-11R-2081-07	0.0669227	0	0	0.21355	0	0.128784	0.0857717	0.0657457	0.0596239	0	0	0.0588853	0.0115322	0.0464477	0.0978986	0.0301688	0.073588	0.00130622	0.0597744	0	0	0	0.1	0.115873	1.05087
TCGA-CN-A6V6-01A-12R-A34R-07	0.083407	0	0.026086	0.295239	0	0.146126	0.119846	0.079783	0.020147	0	0.00309034	0	0.0113874	0.0447882	0.0747518	0.0614239	0.00667442	0.016087	0.0111631	0	0	0	0.06	0.156857	1.04072
TCGA-CQ-7065-01A-11R-2081-07	0.00814738	0	0.00235662	0.00297138	0	0.237969	0	0.00501647	0	0	0	0.0782963	0.035578	0.127054	0.00364877	0	0.299532	0.134362	0.0140379	0	0.0425458	0.00848317	0.16	0.0777489	1.05797
TCGA-CV-7236-01A-11R-2016-07	0.00147162	0	0.013489	0.0501543	0	0.257433	0.000859714	0	0	0	0.0154896	0.00622163	0	0.189565	0.198643	0.0944309	0.0920929	0	0	0.0801491	0	0	0.03	0.223453	1.01039
TCGA-MZ-A7D7-01A-21R-A34R-07	0	0	0.00951013	0.073528	0.0194255	0.246393	0.0434678	0	0	0	0.0115468	0	0.00940931	0.133816	0.165384	0	0.161531	0.00409687	0	0.0919351	0.0165261	0.0134311	0.1	0.124605	1.04539
TCGA-CR-7391-01A-11R-2016-07	0.13877	0	0.0386024	0.107348	0	0.153532	0	0.0316307	0.0670436	0	0.0316092	0	0	0.160893	0.0601723	0.0841326	0.00500935	0.0321811	0.0639739	0.00783247	0	0.0172685	0	0.37659	0.926407
TCGA-CN-6017-01A-11R-1686-07	0.039829	0	0.00343455	0.226623	0	0.189607	0.0271732	0.0523994	0.0197084	0	0.0165185	0.0338973	0	0.0784945	0.112453	0.0849508	0.0387447	0	0.0696272	0	0	0.00653889	0.16	0.0786426	1.06744
TCGA-D6-8569-01A-11R-2403-07	0.0269889	0	0.0182242	0.0305435	0	0.204376	0.0392109	0.00250526	0.00188109	0	0	0.0628645	0.000918051	0.184873	0.168777	0.06106	0.0632141	0.10366	0.0279008	0	0	0.0030021	0	0.313174	0.964059
TCGA-HD-8635-01A-11R-2403-07	0.118968	0	0.050525	0.0687202	0	0.205171	0	0	0	0	0.00456245	0.0166371	4.6904e-05	0.298537	0.0914947	0.108702	0.00926235	0	0.0179072	0	0	0.00946624	0	0.371241	0.932015
TCGA-UF-A7JS-01A-11R-A34R-07	0	0.0895828	0	0.0342443	0	0.125053	0.0830696	0	0	0	0.0288996	0.0679968	0	0.299703	0.0109251	0.154478	0.00907566	0.0314414	0.0655303	0	0	0	0.02	0.270793	0.977333
TCGA-MT-A67A-01A-11R-A30B-07	0	0	0.0434682	0.268825	0	0	0.0401458	0.0593651	0.0183523	0	0.0720478	0.0407539	0	0.17393	0.0897174	0.0714599	0.0355292	0	0.0864053	0	0	0	0.03	0.206762	1.007
TCGA-CR-6472-01A-11R-1873-07	0.122776	0	0	0.150679	0	0.209245	0.0181965	0.0313319	0.0149571	0.0154761	0	0.0703956	0	0.0192841	0.180153	0.0234036	0.0225461	0	0.121556	0	0	0	0.05	0.17345	1.03609
TCGA-CR-5250-01A-01R-1514-07	0.0243676	0	0.0423642	0.0422219	0	0.297132	0.0424461	0.0855102	0.118696	0	0.0382655	0	0	0.211811	0.0424972	0.00687685	0.00877347	0.0188082	0.0202299	0	0	0	0.11	0.0890799	1.06892
TCGA-CN-4736-01A-01R-1436-07	0	0	0.00107838	0.111515	0	0.0288766	0.0597131	0.0685417	0.00718039	0	0.0545792	0.0103363	0	0.264776	0.178038	0.120253	0.0260092	0.0136388	0.0554643	0	0	0	0	0.475158	0.879168
TCGA-QK-A652-01A-11R-A30B-07	0.0522399	0	0.0154407	0.0798123	0	0.126092	0.00288156	0.0852909	0.0187546	0	0.00554371	0.00324168	0	0.14607	0.172343	0.114037	0.111077	0.0111584	0.0432686	0	0	0.0127477	0	0.364409	0.933926
TCGA-CV-A45R-01A-11R-A24H-07	0.00950654	0.00471146	0	0.0869555	0	0.0192398	0.0511625	0.0302726	0.0114405	0	0.0233989	0	0	0.301821	0.170973	0.146867	0.0319322	0.0369921	0.0728207	0	0	0.00190652	0	0.401039	0.920862
TCGA-CV-7406-01A-11R-2081-07	0.0282751	0	0.00211367	7.388e-05	0	0.067344	0	0.0599404	0.00505536	0	0.0109856	0.00148873	0	0.415791	0.0263777	0.114246	0.0779169	0.0365254	0	0.152893	0	0.000973913	0.02	0.254713	1.00947
TCGA-CN-4742-01A-02R-1514-07	0.141888	0	0.123104	0.0162286	0	0.123163	0	0	0	0	0.0423119	0	0	0.348772	0.0150129	0.0835202	0.00390824	0.031692	0	0.0568485	0	0.013551	0	0.519836	0.854012
TCGA-CR-7393-01A-11R-2016-07	0.105151	0	0.00200497	0.148011	0	0.272696	0.0951591	0.0402002	0.0182524	0	0.00204714	0	0.0145853	0.00984542	0.0476928	0.105622	0.0453493	0.0325867	0.0375378	0.0115091	0	0.0117495	0.02	0.242217	0.988457
TCGA-F7-A620-01A-11R-A28V-07	0.0147514	0	0.00394808	0.159943	0	0.0555866	0.0569121	0.100462	0	0	0.017403	0.0938985	0.014216	0.0913333	0.197486	0.0147652	0.0192328	0.0436653	0.116396	0	0	0	0.02	0.267862	0.991621
TCGA-CN-6019-01A-11R-1686-07	0.0527128	0	0.010619	0.0842492	0	0.0403413	0.0214255	0.0160568	0.0178469	0	0	0.00544958	0	0.552051	0.015973	0.13843	0.00215647	0.00970678	0.0329817	0	0	0	0	0.718222	0.708276
TCGA-HD-8314-01A-11R-2403-07	0.0759056	0	0.0377086	0.0610879	0	0.0802966	0.0137983	0.0317381	0.0495842	0	0	0.00868075	0	0.318126	0.0599115	0.202442	0.00689168	0	0.0538288	0	0	0	0	0.321506	0.956561
TCGA-CQ-6221-01A-11R-2081-07	0	0.000778097	0	0.00407366	0	0.172511	0.00594351	0	0	0	0.0574669	0.00615621	0	0.371859	0.0144588	0.305577	0	0.021906	0	0.0392705	0	0	0	0.690411	0.739036
TCGA-CR-7382-01A-11R-2132-07	0.0530791	0	0.00655062	0	0	0.144359	0.114488	0.0487757	0	0	0.0790851	0	0	0.125782	0.20166	0.121751	0.0030833	0.00911467	0.0587806	0	0	0.0334903	0	0.412756	0.911071
